# Supplementary material for: ZnO@TiO2/PDMS Superhydrophobic Antibacterial Coating with Photocatalytic Activity, Durability, and Self-Cleaning Properties
Source: Materials (Basel). 2026 Jun 3;19(11):2380. doi: 10.3390/ma19112380 (PMC13258453; doi:10.3390/ma19112380)
Supplement: Supplementary file 1 [file materials-19-02380-s001.zip]

Archive with 1 entries (1 files):
- materials-4339356-supplementary.pdf
